# Supplementary material for: Silver Nanoparticles Functionalized Nanosilica Grown over Graphene Oxide for Enhancing Antibacterial Effect
Source: Nanomaterials (Basel). 2022 Sep 25;12(19):3341. doi: 10.3390/nano12193341 (PMC9565893; doi:10.3390/nano12193341)
Supplement: Supplementary file 1 [file nanomaterials-12-03341-s001.zip]

Archive with 1 entries (1 files):
- nanomaterials-1898031-supplementary.pdf
